# Supplementary material for: Delay of EGF-Stimulated EGFR Degradation in Myotonic Dystrophy Type 1 (DM1)
Source: Cells. 2022 Sep 27;11(19):3018. doi: 10.3390/cells11193018 (PMC9562898; doi:10.3390/cells11193018)
Supplement: Supplementary file 1 [file cells-11-03018-s001.zip]

Archive with 1 entries (1 files):
- cells-1833508-supplementary.pdf
